# Supplementary material for: Inactivation of PTEN and ZFHX3 in Mammary Epithelial Cells Alters Patterns of Collective Cell Migration
Source: Int J Mol Sci. 2022 Dec 24;24(1):313. doi: 10.3390/ijms24010313 (PMC9820126; doi:10.3390/ijms24010313)
Supplement: Supplementary file 1 [file ijms-24-00313-s001.zip]

Archive with 6 entries (6 files):
- Movie S1.avi
- Movie S2.avi
- Movie S3.avi
- Movie S4.avi
- Movie S5.avi
- Supplementary Materials.pdf
